# Supplementary material for: Alternative cDEP Design to Facilitate Cell Isolation for Identification by Raman Spectroscopy
Source: Sensors (Basel). 2017 Feb 9;17(2):327. doi: 10.3390/s17020327 (PMC5335981; doi:10.3390/s17020327)
Supplement: Supplementary file 1 [file sensors-17-00327-s001.zip]

Archive with 1 entries (1 files):
- sensors-17-00327-suppl.mp4
